# Supplementary material for: Evaluating the association between feed efficiency and the fecal microbiota of early-life Duroc pigs using 16S rRNA sequencing
Source: AMB Express. 2020 Jun 19;10:115. doi: 10.1186/s13568-020-01050-2 (PMC7305293; doi:10.1186/s13568-020-01050-2)
Supplement: Supplementary file 1 — Additional file 1. Characteristics of the pigs used in this study. [file 13568_2020_1050_MOESM1_ESM.xlsx]

## Sheet: Sheet1
Evaluating the association between feed efficiency and the intestinal microbiota of early-life Duroc pigs using 16S rRNA sequencing
Additional file 1 Characteristics of the pigs used in this study
Number	RFI	FCR	ADFI	ADG	onBW	offBW	100KgBF	MetamidBW
1	-0.13	2.2	2.231	1.026	36.4	106.6	9.6	53.625
2	-0.05	2.5	2.531	1.032	44.8	118.6	10.4	61.275
3	-0.18	2.3	2.375	1.025	39	109.8	16	55.8
4	-0.01	2.5	2.788	1.134	41.6	120.6	19.7	60.825
5	-0.04	2.2	2.268	1.027	35.6	102	10.1	51.6
6	0.12	2.4	2.84	1.176	39.6	121	12.9	60.225
7	-0.15	2.4	2.495	1.036	40.6	113	19	57.6
8	0.008	2.4	2.713	1.15	41	117.8	15.4	59.55
9	0.068	2.5	2.86	1.156	45	124.8	13.5	63.675
10	-0.11	2.4	2.446	1.024	44.6	114.8	12.7	59.775
11	0.082	2.9	2.305	0.807	48.6	102.8	10.1	56.775
12	-0.03	2.6	2.337	0.892	43.6	105	13.4	55.725
13	0.057	2.4	2.597	1.084	44.6	114.8	10.9	59.775
14	-0.19	2.1	1.839	0.865	27.4	88.6	9.1	43.5
15	-0.1	2.2	1.938	0.879	29.8	90.2	8.6	45
16	-0.16	2.4	1.733	0.719	29.4	81	10.6	41.4
17	-0.12	2.2	2.134	0.968	29.2	96.6	12.2	47.175
18	-0.13	2.2	2.021	0.92	32.4	96.6	8.8	48.375
19	-0.12	2.4	2.281	0.934	45.4	111.8	9.6	58.95
20	0.109	2.5	2.286	0.919	34.2	96.4	11.2	48.975
21	-0.25	2.2	2.139	0.979	38	103.8	12.5	53.175
22	-0.11	2.4	2.387	0.999	46.4	115.6	9.6	60.75
23	0.008	2.4	2.476	1.045	46.8	110.4	12.2	58.95
24	-0.12	2.2	2.376	1.067	41.6	111.8	10.9	57.525
25	0.028	2.4	2.591	1.085	42.8	114.6	12.4	59.025
26	-0.09	2.3	2.38	1.016	41.4	111.2	11.6	57.225
27	0.032	2.4	2.662	1.098	47.8	119	12.4	62.55
28	0.01	2.4	2.236	0.941	35.6	97.8	11.1	50.025
29	0.032	2.4	2.327	0.956	38.2	102.2	11.1	52.65
30	0.1	2.5	2.293	0.91	33.6	95.2	12.9	48.3
31	0.044	2.3	2.611	1.152	38.8	113.6	13.1	57.15
32	0.008	2.4	2.356	1.001	38	105.6	10.6	53.85
33	0.03	2.4	2.451	1.042	36.6	107	12.6	53.85
34	0.088	2.7	2.662	0.972	46.4	114	17	60.15
35	-0.15	2.5	2.355	0.944	43.6	110.6	15.7	57.825
36	-0.04	2.5	1.955	0.767	42	92	8.3	50.25
37	0.027	2.3	1.908	0.815	29	85.2	7.3	42.825
38	0.113	2.5	2.948	1.164	45.6	125.6	14.7	64.2
39	0	2.5	2.665	1.057	27.2	115.8	12.5	53.625
40	-0.13	2.3	2.488	1.089	42.6	116.2	13.1	59.55
41	0.025	2.5	2.461	0.972	41.6	108.4	12.9	56.25
42	0.054	2.4	2.197	0.928	38.4	98.8	8.3	51.45
43	-0.05	2.7	2.17	0.805	38.4	100.8	10.3	52.2
44	-0.16	2.4	2.242	0.942	38	108.2	10.8	54.825
45	-0.12	2.3	2.076	0.899	36.8	97.8	10.6	50.475
46	-0.04	2.3	2.532	1.117	37.8	114	12.1	56.925
47	-0.06	2.4	2.173	0.919	41.4	101.8	8.6	53.7
48	0.161	2.7	2.849	1.054	51.6	122.4	13.5	65.25
49	-0.13	2.5	2.431	0.976	47.8	113.2	13.8	60.375
50	-0.07	2.5	2.531	1.009	49.4	116.8	12.6	62.325
51	0.032	2.7	2.567	0.949	51.4	118.8	9.8	63.825
52	0.021	2.5	2.883	1.149	49.8	128.6	12.2	66.9
53	0.235	2.9	3.126	1.085	59.6	134	11.6	72.6
54	0.003	2.5	1.886	0.753	35.6	87.8	6.9	46.275
55	-0.09	2.3	2.427	1.035	40	111.6	12.2	56.85
56	-0.18	2.3	2.462	1.085	48.2	119	12.2	62.7
57	-0.21	2.2	2.181	0.973	46	110.6	8.9	58.725
58	-0.07	2.3	2.276	1.01	33.2	102.6	11.1	50.925
59	-0.05	2.2	2.464	1.139	39.2	114	9.1	57.45
60	-0.2	2.3	2.499	1.089	50.8	124.6	11.4	65.775
61	-0.5	1.8	1.792	1.009	33.8	103.4	8.8	51.45
62	-0.15	2.3	2.531	1.107	42	118.8	14.2	60.3
63	-0.19	2.2	2.329	1.052	41.2	114.8	10.8	58.5
64	-0.12	2.2	2.269	1.014	40.8	108.8	10.4	56.1
65	-0.16	2.4	2.371	1.002	46.4	116.4	10.8	61.05
66	-0.16	2.3	2.286	1	40	109.2	11.4	55.95
67	-0.16	2.2	2.399	1.081	39.8	114.4	11.4	57.825
68	0.069	2.7	2.365	0.862	45.8	104.6	10.7	56.4
69	-0.14	2.3	2.059	0.914	39.2	100	8.9	52.2
70	0.022	2.7	2.667	1.004	47.2	120.6	12.2	62.925
71	-0.08	2.4	2.212	0.927	39	105.8	8.8	54.3
72	-0.12	2.6	1.936	0.741	41.6	94.2	9.2	50.925
73	0.006	2.7	2.611	0.965	45.2	117	13.4	60.825
74	0.05	2.6	2.682	1.018	48.6	119.2	13.2	62.925
75	-0.04	2.9	2.167	0.755	43	99.2	11.7	53.325
76	0.117	2.5	2.692	1.071	40.8	116	11.5	58.8
77	-0.13	2.3	2.39	1.02	38.4	112.2	12.7	56.475
78	0.078	2.7	2.81	1.052	46.8	121.4	15.6	63.075
79	-0.03	2.4	1.872	0.766	32	86.2	8.4	44.325
80	0.066	2.6	2.32	0.906	44.8	105.2	9.1	56.25
81	0.053	2.3	2.571	1.105	37.6	114	10.8	56.85
82	-0.06	2.3	2.229	0.951	37	104	9.9	52.875
83	-0.12	2.3	2.177	0.951	40.6	106.2	9.1	55.05
84	0.065	2.6	2.159	0.823	39.6	95	9.9	50.475
85	-0.03	2.5	2.185	0.888	37.2	101	9.7	51.825
86	-0.08	2.4	2.4	0.933	37	104.2	9.6	52.95
87	-0.01	2.4	2.4	1.031	44	113.4	9.2	59.025
88	-0.16	2.4	2.4	0.983	46.6	115.6	8.9	60.825
89	-0.03	2.4	2.4	0.98	36.8	103	13.8	52.425
90	-0.06	2.3	2.3	1.018	35.2	105	11.8	52.575
91	0.036	2.4	2.4	1.103	39	115	13	57.75
